# Supplementary material for: What funders are doing to assess the impact of their investments in health and biomedical research
Source: Health Res Policy Syst. 2022 Aug 9;20:88. doi: 10.1186/s12961-022-00888-1 (PMC9361261; doi:10.1186/s12961-022-00888-1)
Supplement: Supplementary file 2 — Additional file 2. Included papers table. [file 12961_2022_888_MOESM2_ESM.xlsx]

## Sheet: Sheet1
	Number	1	2	3	4	5	6	7	8	9	10	11	12	13	14	15	16	17	18	19	20	21	22	23	24	25	26	27	28	29	30	31	32	33	34	35	36	37	38	39	40	41	42	43	44
Article Information	Review	Published	Published	Published	Published	Published	Published	Published	Published	Published	Published	Published	Published	Published	Published	Published	Published	Published	Published	Published	Published	Grey	Grey	Grey	Grey	Grey	Grey	Grey	Grey	Grey	Grey	Grey	Grey	Grey	Grey	Grey	Grey	Grey	Grey	Published	Published	Published	Published	Published	Published
	Author	Anderson et al.	Angulo-Tuesta et al.	Angulo-Tuesta et al.	Ayenew et al.	Boulding et al.	Bowden et al.	Bunn et al.	Castor et al.	Cohen et al.	Dodd et al.	Donovan et al.	Fun et al.	Glover et al.	Glover et al.	Guthrie et al.	Kok et al.	Rollins et al.	Stickney et al.	Tsey et al.	Waterhouse et al.	Association of Medical Research Charities	Cochrane et al.	Medical Research Council	Marie Curie	Curran and Barret	de Jongh et al.	de Jongh et al.	Isetts et al.	Guthrie et al.	Alberta Innovates	Javorka et al.	Kamenetzky et al.	Mostert et al.	Mulligan	Committee on the Review of Environmental Protection Science to Achieve Results' Research Grants Program	Newson et al.	Office of Audit and Evaluation, Health Canada and the Public Health Agency of Canada	"Committee to evaluate ERC funded projects" (reports authored by Lemelin et al., Pollitt et al., Lariviere et al., and Robitaille et al.)	Welch et al.	Welch et al.	Tarasova et al.	Pelletier et al.	Bleecker et al.	Bradley Dexter et al.
	Title	Insights from the evaluations of the NIH Centers for Accelerated Innovation and Research Evaluation and Commercialization Hubs programs	Evaluation of the impact of maternal and neonatal morbidity and mortality research funded by the Ministry of Health in Brazil	Impact of health research on advances in knowledge, research capacity-building and evidence-informed policies: a case study on maternal mortality and morbidity in Brazil	Evaluation of the Public Health Achievements Made by Projects Supported by a Federal Contract Mechanism at the Centers for Disease Control and Prevention (CDC), USA	Mechanisms and pathways to impact in public health research: a preliminary analysis of research funded by the National Institute for Health Research (NIHR)	Measuring research impact: a large cancer research funding programme in Australia	The impact of Cochrane Systematic Reviews: a mixed method evaluation of outputs from Cochrane Review Groups supported by the UK National Institute for Health Research	Employing the Payback Framework to Assess Implementation Science Research Utilization: Lessons From the USAID's PEPFAR HIV/AIDS Implementation Science Awards	Does health intervention research have real world policy and practice impacts: testing a new impact assessment tool	Strengthening and measuring research impact in global health: lessons from applying the FAIT framework	Evaluation of the impact of National Breast Cancer Foundation-funded research	Research funding impact and priority setting - advancing universal access and quality healthcare research in Malaysia	Estimating the returns to UK publicly funded cancer-related research in terms of the net value of improved health outcomes	Estimating the returns to United Kingdom publicly funded musculoskeletal disease research in terms of net value of improved health outcomes	The impact of the National Institute for Health Research Technology Assessment programme, 2003-13: a multimethod evaluation	Which health research gets used and why? An empirical analysis of 30 cases	Using the payback framework to evaluate the outcomes of pilot projects supported by the Georgia Clinical and Translational Science Alliance	The Prevention Research Support Program: supporting innovation in research, translation and capacity building	Assessing research impact: Australian Research Council criteria and the case of Family Wellbeing research	Assessing the impact of health and clinical research in British Columbia health authorities	Making a difference: Impact report 2021	Evaluation of the impact of the European Union's Research Funding for Poverty-Related and Neglected Diseases: lessons from EU research funding (1998-2013)	Impact Report 2017	Delivering impact: palliative and end of life care research: Marie Curie research impact report 2016/17	Outputs, outcomes and impacts arising from the HRB's 2000-09 grants portfolio	Interim evaluation of the Rational Pharmacotherapy (GGG-) Programme	Mid-term evaluation of the second Programme for Global Health and Vaccination Research (GLOBVAC2)	An Evaluation of the Distribution, Scope, and Impact of Community Pharmacy Foundation Grants Completed by Academic Principal Investigators between 2002 and 2014	Returns on Research Funded Under the NIHR Health Technology Assessment (HTA) Programme: Economic Analysis and Case Studies	Annual Impact Report for Health Innovation 2019-2020	Review of the MRC-DFID Concordat	An analysis of the impact of research supported by the UK National Institute of Health Research	Assessment of the performance and impact of the first programme of the European & Developing Countries Clinical Trials Partnership (EDCTP)	Assessing the Outputs, Impact and Value of Investments in Malaria Research and Development	A review of the Environmental Protection Agency's Science to Achieve Results Research Program	Looking for evidence of research impact and use: A qualitative study of an Australian research-policy system	Evaluation of the Contribution to Brain Canada Foundation's Canada Brain Research Fund	Comparative scientometric assessment of the results of ERC-funded projects (reports D5-9)	Evaluation of initial progress to implement Common Metrics across the NIH Clinical and Translational Science Awards (CTSA) Consortium	Do common metrics add value? Perspectives from NIH Clinical and Translational Science Awards (CTSA) Consortium hubs	European Biomedical Research Infrastructures and the Fight against COVID-19 Pandemic	Building the field of food systems research: commentary on a research funder’s role	Evaluating the integration of strategic priorities within a complex research-for-development funding program	The art and science of a strategic grantmaker: the experience of the Public Health Agency of Canada’s Innovation Strategy
	Year	2021	2015	2016	2021	2020	2018	2014	2019	2014	2019	2014	2019	2014	2018	2015	2016	2020	2018	2019	2019	2021	2017	2018	2018	2014	2017	2016	2017	2016	2020	2018	2016	2014	2019	2017	2021	2017	2015	2020	2021	2021	2021	2021	2021
	Author Country	United States	Brazil	Brazil	United States	United Kingdom	Australia	United Kingdom	United States	Australia	Australia/LMICs	Australia	Malaysia	United Kingdom	United Kingdom	United Kingdom	Netherlands	United States	Australia	Australia	Canada	United Kingdom	Europe	United Kingdom	United Kingdom	Ireland	Netherlands	Norway	United States	United Kingdom	Canada	United Kingdom	United Kingdom	Europe	United Kingdom	United States	Australia	Canada	Europe	United States	United States	Europe	Canada	Canada	Canada
	Study Country	United States	Brazil	Brazil	United States	United Kingdom	Australia	United Kingdom	United States	Australia	(1) Samoa, Fiji (2) Indonesia	Australia	Malaysia	United Kingdom	United Kingdom	United Kingdom	Ghana	United States	Australia	Australia	Canada	United Kingdom	EU	United Kingdom	United Kingdom	Ireland	Netherlands	Norway	United States	United Kingdom	Canada	United Kingdom	United Kingdom	Europe	United Kingdom	United States	Australia	Canada	Europe	United States	United States	Europe	Canada	Canada	Canada
Funder Information	Funder	NIH	Brazil Ministry of Health	Brazil Ministry of Health	CDC	NIHR	Beat Cancer Project, funded by Cancer Council SA (charity) and matched by the South Australian Government and the University of Adelaide, Flinders University, and the University of South Australia	NIHR	USAID	National Health and Medical Research Council	Unspecified	National Breast Cancer Foundation	Malaysia Ministry of Health	Mixed; public and charitable funding of cancer research in the UK	Public funding of muscoskeletal funding in the UK	NIHR	Ghanaian Dutch Health Research for Development Program	Georgia Clinical and Translational Science Alliance	New South Wales Ministry of Health	Australian Research Council	Vancouver Island Health Authority, Fraser Health Authority	Association of Medical Research Charities	European Commission	Medical Research Council	Marie Curie	Health Research Board	GGG- programme, Netherlands Ministry of Health, Welfare and Sport	Research Council of Norway	Community Pharmacy Foundation	NIHR	Alberta Innovates	MRC-DFID	NIHR	European Commission	"Analysis 1 - Medicines for Malaria Venture Product Development Partnership Analysis 2 - UK MRC"	Environmental Protection Agency	not specified	Brain Canada Foundation	European Commission	NIH	NIH	European Commission	International Development Research Centre (IDRC)	International Development Research Centre (IDRC)	Public Health Agency of Canada
	Commissioned by Funder?	Yes, Independent evaluators	No	No	Yes	Yes	Yes	Yes	Yes	Unknown	No	Yes	Yes	Yes	Yes	Yes	Unknown	Yes	Yes	Yes - in response to a grant call	Yes	Yes	Yes	Yes	Yes	Yes	Yes	Yes	Yes	Yes	Yes	Yes	Yes	Yes	No	Yes	No	Yes	Yes	Yes	Yes	Yes	Yes	Yes	Yes
	Funder Health Specialty	NHLBI - heart, blood, lung	Child health; women's health	Child health; women's health	many	unspecified	cancer	Airways; Bone, Joint and Muscle Trauma; Cystic Fibrosis and Genetic Disorders Group; Dementia and Cognitive Improvement; Depression, Anxiety and Neurosis; Ear, Nose and Throat; Epilepsy; Eyes and Vision; Gynecological Cancer; Heart; Incontinence; Injuries; Neuromuscular; Oral Health; Pain, Palliative and Supportive Care; Pregnancy and Childbirth; Schizophrenia; Skin; Tobacco Addiction; Wounds	implementation science	many	global health/LMICs	cancer	unspecified, universal access and quality healthcare	cancer	muscoskeletal	unspecified	unspecified	clinical trials	prevention	family wellbeing	unspecified	unspecified	global health/LMICs	unspecified	terminal illness	unspecified	pharmacotherapy	global health/LMICs	pharmacy	HTA	unspecified	global health/LMICs	unspecified	global health/LMICs	global health/LMICs	environmental health	obesity prevention	neuroscience	unspecified	CTSAs	CTSAs	biomedical research infrastructure	food systems research/LMICs	food systems research/LMICs	innovations research
	Funder Type	Public	Public	Public	Public	Public	Mixed (Academic, Charity, Public)	Public	Public	Public	Not specified	Charity	Public	Mixed (Charity, Public)	Mixed (Public + ?)	Public	Mixed (Public + Charity)	Academic	Public	Public	Public	Charity	Public	Public	Charity	Public	Public	Public	NGO	Public	Public	Public	Public	Public	Mixed (Public, NGO)	Public	Not specified	NGO	Public	Public	Public	Public	NGO	NGO	Public
Impact Assessment Information	Size of Portfolio	Large (366 projects)	Small (40 projects)	Medium (128 projects)	Medium (52 projects)	Extra Large (857)	Medium (104 projects)	Small (20 Cochrane Reviews)	Small (10 awards)	Medium (70 projects)	Small (2 projects)	Large (153 projects, 16 case studies)	Medium (50 projects)	Extra Large (expenditure from all UK cancer research funders	Extra Large (expenditure from all UK muscoskeletal research funders)	Extra Large (619 projects)	Small (30 studies)	Small (16 case studies)	Small (25 projects)	Small (2 case studies)	Extra Large (528 projects)	Extra Large (10,579 projects)	Extra Large (930 projects)	Extra Large (presumed)	Medium (blend of 3 research centres, 5 research leads, 9 hospices, 45 past and present research projects, programmes, and studentships)	Extra Large (1,104 grants)	Small (26 projects)	Medium (140 projects)	Medium (58 grants)	Small (16 studies)	Large (206 projects)	Large (317 grants)	Large (248 case studies)	Large (246 projects)	"Analysis 1: Extra Large (expenditure of $679M) Analysis 2: Small - 36 projects"	Extra Large (1,394 grants or fellowships)	Medium (148 projects)	Small (only 5 projects were completed and could be assessed for outcomes and impacts).	Extra Large, D5-7: 2556 researchers	Medium (57 CTSAs)	Medium (58 CTSAs)	Large (300 biomedical research infrastructures)	Small (12 grantees)	not possible to code	not possible to code
	Funding Mechanism	Center funding for NIH commercialization hubs	Projects/Grants	Projects/Grants	Contract mechanism	Projects/Grants	Projects/Grants	Cochrane Review Groups	Cooperative Agreements	Projects/Grants	Projects/Grants	Projects/Grants	Projects/Grants	Research funding (in pounds)	Research funding (in pounds)	Projects/Grants	Projects/Grants	Projects/Grants	Projects/Grants	Body of Work	Projects/Grants	Projects/Grants	Projects/Grants	Projects/Grants	Projects/Grants, Fellowships, Infrastructure		Projects/Grants	Projects/Grants	Projects/Grants	Projects/Grants	Projects/Grants	Projects/Grants	REFs	Projects/Grants	Projects/Grants	Projects/Grants	Projects/Grants and Research Policies	Projects/Grants	Projects/Grants	CTSAs	CTSAs	Biomedical research infrastructure	Projects/Grants	Projects/Grants	Projects/Grants
	Impact Framework discussed?	No	Yes	Yes	Yes	Yes	Yes	Yes	Yes	Yes	Yes	Yes	Yes	No	No	Yes	Yes	Yes	No	Yes	Yes	No	Yes	No	No	Yes	No	No	Yes	No	Yes	No	No	No	Yes	Yes	No	No	No	Yes	Yes	No	Yes	Yes	No
	Impact Framework used	None	CAHS	CAHS	created APHIR Evaluation Framework, based on Payback, CAHS, and the CDC Science Impact Framework	Payback Framework	Payback Framework	own creation (combined elements of Payback and Research Impact Frameworks)	Payback Framework	Own creation from Payback Framework and CAHS	FAIT	Payback Framework	Payback Framework, CAHS	None	None	Payback Framework	Contribution Mapping	Payback Framework	None	Australian Research Council pilot impact assessment framework	Own creation, adapted from CAHS, after settling on Payback Framework as model of impact framework	None	own creation, unique to project	None	None	Payback Framework	None	None	AHRQ Impact Factor	None	Alberta Innovates Research and Innovation Impact Framework	None	None	None	Data Envelopment Analysis, Payback Framework	own logic model created, served as framework	None	None	None	Context Matters Framework	Intervention Mixed Methods Framework	None	Di Ruggiero et al. field-building framework	Complexity Theory	None
	Reporting Time Frame	2013-2021, projects funded in 2019 only had one year of follow-up included	2004-2014	2002-2010	2013-2017	2000-2016	2011-2014	2007-2011	2012-2017	2003-2011	unknown	1995-2012	2011-2015	1970-2009	1970-2013	2003-2013	projects funded 2002-2004, data collection 2005-2008	2007-2015	2003-2017	2002-2016	research beginning in 2013	1999-2021	1998-2013	unknown	2016-2017	2000-2009	2012-2017	2006-2015	2002-2014	1993-2012	2019-2020	2013-2018	2004-2014	2003-2011	2000-2016	1995-2015	2000-2015	2011-2016	D5-D7: 2007-2011	2016-2018	2016-2018	Unknown	2015-2019	2015-2019	2009-2020
	Projects Completed or Ongoing?	Both, some projects completed and some still ongoing at time of assessment	Completed	Completed	Both, some projects completed and some still ongoing at time of assessment	Both, some projects completed and some still ongoing at time of assessment	Both, some projects completed and some still ongoing at time of assessment	Completed	Completed	Completed	Completed	Both	Both	Both	Both	Unknown	Completed	Unknown	Both	Completed	Completed	Both	Unknown	Unknown	Unknown	Completed	Both	Both	Completed	Completed	Unknown	Unknown	Completed	Both	Unknown	Unknown	Unknown	Unknown	Unknown	Unknown	Unknown	Unknown	Unknown	Unknown	Unknown
	Methods for assessing impact and their data sources	Documentary analysis of project outcomes reported semi-annually by the site team and validated by evaluators Survey of program participants (investigators and project managers) about commercialization potential of technologies they were developing Semi-structured interviews with funded investigators about why they decided to apply to the funding program, project site teams, and stakeholders (data…	Documentary analysis of project applications and final research projects, including data from several Brazilian databases: MoH PesquisaSaude Platform, CNPq Lattes Platform (investigator-reported), MoH Virtual Health Library, Brazilian Quails Capes database) Bibliometrics looked at publications in press and published and their impact factors via Scopus and Google Scholar	Documentary analysis of key project data from the Ministry of Health Science and Technology managerial information system (data provided to system by PIs), reviewed clinical protocols, guidelines, manuals from the Ministry of Health and policy documents from Rede Cegonha Bibliometrics of relevant publications from the Brazilian Lattes Platform (investigator-reported) and Google Scholar (h-index)	Documentary analysis of project documents provided by the survey participants and projects sourced by authors from PubMed and Google Key informant interviews with a small group of Contracting Officer Representatives to gain background information about the program and develop the survey Survey to all Contracting Officer Representatives to collect data on program outcomes Bibliometric analysis usi…	Documentary analysis of 857 studies with corresponding Researchfish data Semi-structured interviews with 9 PIs (the 857 studies were analyzed to create a representative sample of 75 projects, 20 of which were randomly selected for an interview, 10 accepted but one was unavailable). The 9 PIs interviewed were turned into 9 case studies, and other members of the project teams were interviewed when …	Documentary analysis of administrative records for each project Survey to 104 grantees to collect data based on the Payback Framework impact categories Bibliometric analysis of all peer-reviewed publications by chief investigators using Web of Knowledge	Surveys to Cochrane Review Group editorial staff and the first authors of a representative sample of 60 Cochrane Reviews on their views on the impacts and likely impacts of the Cochrane Reviews Bibliometric analysis of Cochrane Reviews using Web of Science and Google Scholar to see if they had been cited in guidelines or policy documents Documentary analysis of NIHR annual reports that the CRGs w…	Documentary analysis of USAID materials (study proposals, cooperative agreements, protocols, quarterly/annual reports, program management plans, performance reports, study briefs, publications, presentations, tools), PEPFAR materials such as operational plans and policies and guidelines found online Survey (adapted from the Payback Framework survey used by Kwan et al.) to the PI or project repres…	Survey (online) sent to study PIs about potential impacts of their research, any real world impacts, and perspectives on what factors might make research successfully adopted into practice Case studies prepared for each project whose PI had completed two surveys and an interview. "This involved developing a summary for each study based on published results related to the principal study outcomes …	Documentary analysis of project documentation (study protocols, process evaluations, impact evaluations, intervention costings) FAIT scorecard narrative and review: used available project documentation to complete a first draft of the FAIT impact scorecard. The project leads for each project (2 total) reviewed the drafts, provided additional documents and amended the scorecard narrative. "In stag…	Documentary analysis of NBCF materials (grants database, publications database, grant proposals, annual reports, end-of-grant reports) Survey of PIs structured around the Payback Framework (n=242) Case studies (n=16) were prepared to "provide validation of data collected from the survey and to supply richer information about the full extent of wider impacts of NBCF research". "The case studies we…	Stakeholder survey with researchers, decision makers, healthcare providers, research funders and academics to gather perspectives on the relative importance of five domains of research. Stakeholders had to assign a percentage importance to each of the five domains. Documentary analysis of project documents and awarded funding to select relevant projects (based on completed/ongoing project status)…	Internal rate of return study using the following data: "*a time series of the public and charitable funding of cancer-related research" (data from MRC, Wellcome Trust, CRUK, NIHR, Funding Councils, Leukemia and Lymphoma Research, Biotechnology and Biological Sciences Research Council, Association of International Cancer Research, Yorkshire Cancer Research, Scottish Government Health Directorates…	Internal rate of return study using the following data: "(1) a time series of public and charitable funding of MSD-related research;" (data from MRC, Wellcome Trust, Arthritis Research United Kingdom, Department of Health/NIHR, Funding Councils, additional medical charities sourced through AMRC) "(2) a time series of NMB of MSD health gains, derived from the monetized health benefits and healthca…	Semi-structured Interviews (n=20) with internal and external HTA stakeholders (academics, members of the public/patients, guideline developers, HTA experts, government officials, international experts, other funders, and internal HTA staff) to gather perspectives on HTA impacts Bibliometric analysis (n=1087 citations) of all articles and reviews published in the HTA journal during the study perio…	Documentary analysis of research proposals, mid-term reviews, and final reports to make a timeline-based process map. Three-phase process maps: "The timeline was divided into three phases: (1) formulation phase, (2) knowledge production phase and (3) the knowledge extension phase (e.g. dissemination and utilization). For each phase, the main actors, activities and interactions were mapped". Semi-…	Semi-structured interviews of PIs, using the Payback Framework as a guide. In addition to describe the payback resulting from their research, PIs were also asked to provide a list of resulting publications. The interviews were transcribed and thematically analyzed. Bibliometric analysis of CTSA-funded publications using annual progress reports and investigator CVs as the guide. Web of Science was…	Documentary analysis of funding applications, annual progress reports, and a previously conducted stakeholder consultation process from 2015.	Program Description, based on previous impact evaluations conducted outside of this evaluation Co-author network analysis from 48 peer-reviewed publications, analyzed using R igraph Case studies derived documentary analysis of "media releases, personal/professional reflections by FWB participants and service providers using the program, annual reports, media appearances, community FWB promotional…	Survey: Island Health performed their survey as a telephone interview, with follow-up as needed for non-respondents via email. Fraser Health contacted participants via email and gave participants the option of performing their survey as an online survey or via telephone interview. The survey was largely the same between the two institutions.	Documentary Analysis of Researchfish Supplemental analysis performed by Interfolio UK "to explore research outputs attributed to AMRC charities and other UK public funders of health and medical research to date" (not otherwise specified in the methods).	Documentary Analysis of project documentation from EU Databases (CORDA, which houses application, project, and participant data, and SESAM, which houses projects' research output data) and literature review on health innovation pathways for PRNDs Survey of grantees following the completion of the project Semi-structured interviews with stakeholders: 51 telephone interviews and 77 in-person, in-co…	Documentary Analysis of Researchfish, studentship information from the Joint Electronic Submission service and Higher Education Statistics Agency, and internal MRC grant/financial systems Bibliometric Analysis using data from Clarivate Analytics	Documentary Analysis of annual reports of research centers and Research Leads and Researchfish	Bibliometric Analysis of HRB-supported publications Documentary Analysis looking at personnel supported by the grants, as well as a review of grant output and impact data from end-of-grant reports, previous evaluation surveys, Online Survey "HRB Grant Outcomes Tracker" of grant output and input data from funded researchers Impact Narratives to illustrate key examples of outcomes and impacts	Documentary Analysis of program documentation, including analysis of funding portfolio composition. A sample of 26 projects was reviewed for full project documentation (applications, progress reports, final reports) Survey of project leaders Semi-structured interviews with nine of the PIs from the 26 sampled projects as well as a range of other stakeholders, including group interviews "held with …	Documentary analysis of programme plans, mid-term reviews, annual reports, final reports, financial documentation, meeting minutes, site visit reports, grant proposals and progress reports, background documents to determine project outputs and impacts Online Survey of project leaders (n=90) Impact Case Studies Semi-structured interviews with stakeholders and project leaders (n=19) Expert Panel re…	Documentary analysis of grant funding and proposal data Scoring of grants under three coding schemes by two independent reviewers: (1) "Three-Part Aim": improving care for individual patients, improving population health, controlling health care costs through quality improvement (2) Coordinated Use of Medications: payment reform, delivery reform, real-time data integration (3) AHRQ Impact Scoring…	Estimated rate of return of 10 HTA studies Case studies: 10 case studies were prepared using documentary analysis and interviews for four of the projects included in the rate of return analysis and six new projects (methodology not further specified).	Documentary analysis using Researchfish	Documentary analysis of Concordat documentation such as annual reports, MOUs, financial documents, programme level documentation and Researchfish "Rapid evidence assessment (REA) of literature and commentary on the Concordat" to understand the existing evidence, views, and perspectives on the performance of the Concordat and the related funding schemes that fall within its remit." Semi-structured…	Documentary analysis of REF impact case studies using a database of REF impact case studies provided by Digital Science	Documentary analysis of program calls for proposals, project annual reports, meeting reports, strategic documents, project summaries, program publications, previously conducted program evaluations Semi-structured interviews (40) of internal and external EDCTP stakeholders (program representatives, co-funding organizations) Online Survey of all project coordinators and African collaborators Case s…	Data Envelopment Analysis, using data provided by Researchfish	Bibliometric analysis using the EPA's internal grants database, "other STAR publication information, a bibliometric analysis that EPA provided on the work of the Safe and Sustainable Water Resources (SSWR) program by STAR grantees, and one that the committee conducted by searching Google Scholar for "Science to Achieve Results EPA OR ORD", Web of Science, and InCites. Documentary analysis of the …	Identification of NSW peer-reviewed childhood obesity prevention research projects via literature review of SCOPUS and Web of Science Semi-structured interviews of researchers from the identified research projects to gather information about research impacts Semi-structured interviews of decision-makers from the NSW Ministry of Health that covered "contextual factors, key events, and sources of i…	Documentary Analysis of administrative and financial documents and literature review of published outputs. Semi-structured interview with key informants (17, including government staff, donors, lead investigators, peer reviewers, academics, representatives from Canadian Institutes of Health Research, Ontario Brain Institute, Canadian Institute for Advanced Research)	D5 Report: Bibliometric analysis of ERC-funded researchers and seven reference researcher groups using Web of Science and Google Scholar. D6: Patent analysis of ERC-funded researchers and seven reference researcher groups using the European Patent Office's Worldwide Statistical Patent Database. D7: Altmetrics analysis of ERC-funded researchers and seven reference researcher groups using Web of Sc…	Surveys: one cross-sectional survey completed before the Common Metrics Implementation Program was started to collect information on previous experience hubs had with performance improvement. One baseline survey and two follow-up surveys for the Implementation Program itself. Semi-structured interviews: a sample of hubs was targeted for interviews, and 3 staff members from each Hub were interview…	Surveys: 3 surveys were conducted electronically via REDCap: at baseline, 3 months after the start of the implementation program, and at the end of the study period. Surveys were sent to the PIs, who were asked to designated one person from the hub to complete the survey. Semi-structured interviews: "were conducted with participants from a nested subsample of 30 out of the 57 hubs that responded …	"We analyzed the materials of the Seventh Framework Program for Research and Technological Development (FP7, 2007–2013) of the EU and the Eighth Framework Program “Horizon 2020” (FP8, 2014–2020), official reports of the European Strategic Forum on Research Infrastructures, expert reports, as well as documents of the European Commission, the COVID-19 Data Portal, and other relevant sources of info…	Documentary analysis: "The document review included a random selection of all project data sources dating from 1 April 2015 to 31 March 2019, with inputs from IDRC to ensure a representative sample". Landscape assessment (not otherwise specified) Key informant interviews (n=33) of various stakeholder groups: IDRC staff, donors and partners, grantees, advisors/consultants/knowledge users. Case stu…	Secondary thematic content analysis of original evaluation report results "Discussions were also conducted with selected evaluation team members to uncover any additional influences that the program's complex nature may have had on the evaluation process and results". Findings were organized by four Complexity Theory constructs: emergence, unpredictability, contradiction and self-organization.	Exit interviews with funded project teams to learn how the application process contributed to project design and success *Note: evaluation was noted as a key program component but the methodologies used to perform these evaluations were not well-specified*
	Bibliometrics/Publications	0	1	1	1	1	1	1	1	0	1	1	1	1	1	1	0	1	1	0	1	1	1	1	1	1	1	1	1	0	1	1	0	1	1	1	not possible to code	1	1	not possible to code	not possible to code	not possible to code	0	not possible to code	0
	Case studies/ research accomplishments	1	0	0	0	1	0	0	1	1	1	1	0	0	0	1	1	1	0	1	0	1	1	1	1	1	0	1	0	1	0	1	1	1	0	0	not possible to code	0	0	not possible to code	not possible to code	not possible to code	1	not possible to code	1
	Collaborations/networks/partnerships	0	0	0	1	1	0	0	0	0	0	0	0	0	0	0	1	0	0	1	0	1	1	1	1	1	1	1	0	0	1	1	0	1	1	0	not possible to code	1	0	not possible to code	not possible to code	not possible to code	1	not possible to code	1
	Capacity Building/Workshops/Research Training	1	1	1	1	1	1	0	1	0	1	1	0	0	0	1	1	1	1	1	0	1	1	1	1	1	1	1	1	0	1	1	0	1	1	1	not possible to code	0	0	not possible to code	not possible to code	not possible to code	1	not possible to code	0
	Future funding (applied or secured) or Research targeting	1	1	0	0	1	1	1	1	0	0	1	0	0	0	1	0	1	1	1	0	1	0	1	1	1	1	0	1	0	1	1	0	0	1	0	not possible to code	0	0	not possible to code	not possible to code	not possible to code	0	not possible to code	0
	Media/Presentations/Altmerics	0	1	1	1	1	1	1	1	0	1	1	1	0	1	1	1	1	0	1	1	1	1	0	1	1	1	1	0	0	1	1	0	0	0	0	not possible to code	0	1	not possible to code	not possible to code	not possible to code	0	not possible to code	0
	Products/Research tools/patents/drugs	1	0	0	1	1	1	0	1	1	1	1	0	1	1	1	1	1	0	1	1	1	1	1	0	1	1	1	0	0	1	1	1	1	1	1	not possible to code	1	1	not possible to code	not possible to code	not possible to code	0	not possible to code	0
	Clinical practice/policy documents/commission membership	0	1	1	1	1	1	1	1	1	1	1	1	1	1	1	1	1	1	1	1	1	1	1	1	1	1	1	1	1	1	1	1	1	1	1	not possible to code	0	0	not possible to code	not possible to code	not possible to code	1	not possible to code	1
	Broader health/economic/societal impacts	0	1	0	1	0	1	1	1	0	1	1	1	1	1	1	1	1	0	1	1	1	1	0	0	1	1	1	1	0	1	1	1	1	0	1	not possible to code	0	0	not possible to code	not possible to code	not possible to code	0	not possible to code	1
	Return on investment	1	0	0	0	0	1	0	0	0	1	0	0	1	1	0	0	0	0	0	0	0	0	0	0	0	0	0	0	1	0	0	1	0	1	0	not possible to code	0	0	not possible to code	not possible to code	not possible to code	0	not possible to code	0
	Funding Dollars Granted	0	1	1	0	1	1	0	1	0	1	1	1	1	1	1	0	1	1		1	0	1	0	1	1	1	1	1	0	1	1	0	1	1	1	not possible to code	1	0	not possible to code	not possible to code	not possible to code	0	not possible to code	0
	Total Impacts	5	6	4	7	8	8	5	8	3	8	8	4	5	6	8	7	8	4	8	5	9	8	7	7	9	8	8	5	3	8	9	5	7	7	5	NA	3	3	NA	NA	NA	4	NA	4
	Broader Impacts Reported?	Yes	Yes	Yes	Yes	Yes	Yes	Yes	Yes	Yes	1	1	1	1	1	1	1	1	1		1	1	1	1	1	1	1	1	1	1	1	1	1	1	1	1	not possible to code	0	0	not possible to code	not possible to code	not possible to code	1	not possible to code	1
	Motivations for Starting Assessment	A long-term evaluation program was established to provide insights on the program; this is the first analysis from the program.	To demonstrate the benefits of research investment and the direct and indirect benefits of the research results to society.	"The analysis on the impact of research on maternal mortality funded by the Ministry of Health and institutional partners may contribute towards strengthening institutions and funding agencies regarding the understanding of research processes, and towards identifying opportunities, difficulties and challenges relating to achieving the desired impacts from funded research"	To initiate an outcome evaluation of the APHIR program and develop an evaluation framework for analysis.	To add to the limited evidence base on public health impact analyses and understand the "mechanisms and pathways through which public health research contributes to society".	"This is the first in-depth study of the impact of a general cancer research programme using the Payback Framework."	"This study aimed to enhance our understanding of how Cochrane Reviews impact on policy and practice and to inform the development of methods for evaluating the impact of systematic reviews and future strategies for dissemination and knowledge transfer."	USAID began exploring how to assess the impact of the Implementation Science program after discussions about the mission of the implementation science program and how funds could best be allocated.	"In this paper, we build on the existing literature to propose an expanded 'impact assessment’ framework, and apply a model which builds on current best practice to 5 years (2003–2007) of intervention research funded by Australia’s peak health and medical research funding agency, the National Health and Medical Research Council (NHMRC)."	"As research investment in LMIC environments continues to grow, a better understanding of the challenges associated with research translation and measuring impact in LMIC contexts is likely to be useful. This study applies a research impact framework developed in a HIC (Australia) to research carried out in the Pacific and Indonesia."	"The NBCF commissioned the Health Economics Research Group (HERG) at Brunel University to conduct a Payback study to record the range of impacts across its research investment portfolio. It is the first study of its kind of a program of breast cancer research"	"Despite the establishment of [Health Research Priority Setting] HRPS processes in MOH, the impact and implications of research in supporting in-formed decision and policy-making are minimally known; only research output data such as the number of reports, publications and presentations produced were collected."	"A consortium of funders (Wellcome Trust, National Institute of Health Research, Cancer ResearchUK (CRUK), and the Academy of Medical Sciences) commissioned a study to further validate the approach (the authors' 2008 methodology paper) and to explore whether the IRR from the net value of the health benefits in another area, cancer, was similar or not."	"This is the third in a series of studies looking at the returns from cardiovascular(CVD) research [2] and cancer research [3], as well as the broader economic impacts or spillover effects of re-search funding [4]."	A previous evaluation of the HTA program by Raftery and Powell in 2013 recommended that the Payback Framework be used to look at the impact of the HTA's second decade.	To apply the new Contribution Mapping method to a research portfolio to understand its research impact and the research processes that may have contributed to impact.	While there have been some studies of the CTSA program, there have not been any studies on the long-term impact and outcomes of pilot projects to-date.	"Since its establishment in 2003 the scheme has undergone regular reviews to assess its performance and identify opportunities for improvement."	"In 2017, the ARC called for universities and publicly funded research institutes to submit case studies to a research impact pilot study designed to inform the 2018 substantive impact assessment. In response to the ARC call, James Cook University (JCU) selected a proposal for an Indigenous focused research impact case study put forward by some of the current authors."	Both health funders had previously engaged in evaluation of capacity building of activities, but had yet to evaluate the impact of evidence created by the capacity building activities.	"A core part of our organisational strategy is to champion the unique voice of the medical research charity sector. To do this, we help our members highlight the wide-ranging impact that their investment and activity has in the health and medical arena. AMRC is in a unique position to analyze research outputs and outcomes across multiple charity funders. This type of cross-sector analysis provide…	"In 2015, the European Commission’s Directorate-General for Research and Innovation (DG RTD) commissioned this study to evaluate the impact of EU funding of research into PRNDs, from increased knowledge to improved health outcomes and universal health coverage (UHC)."	"The MRC Impact Report has been published each year since 2005 and is part of the research councils’ performance management framework implemented by the Department for Business, Energy and Industrial Strategy (BEIS)."	"This report describes the strides we have made in generating new knowledge, while supporting scientists and clinicians to build their expertise in palliative and end of life care research. "	"This project aimed to complete a comprehensive and updated assessment of the outputs, outcomes and impacts of HRB funding awarded between 2000 and 2009, building on the substantial bank of information that had been collected by the HRB" in previous evaluation studies, and also because the 2000-2009 period was one of substantial growth and strategic development for HRB.	"In 2017, five years after the launch of the programme, ZonMw commissioned the Technopolis Group to conduct an external interim evaluation, covering 2012 until mid-2017."	"This is the final report of an independent evaluation of two programmes called GLOBVAC1 and GLOBVAC2, conducted by Technopolis Group at the request of the Research Council of Norway (RCN) between September 2015 and February 2016."	"In order to assess the degree to which CPF grants fulfilled these goals and to inform the Foundation’s awarding of future funding, the CPF collaborated with three University of Minnesota researchers in June of 2014 to design an evaluation of strategic decisions, trends, and impact of CPF funding. "	"The Department of Health (England) requested that RAND Europe conduct an economic analysis of the impact of the HTA Programme."	"Each year since 2014/15, Alberta Innovates has published an annual impact report to: •Demonstrate to Albertans how investments in research and innovation contribute to health and wellbeing, as well as to economic diversification in the province. •Share the impact-related evidence that helps inform our decision-making with the broader innovation ecosystem; and •Assist the research community in re…	"This report presents the results of an independent Review of the MRC-DFID Concordat, undertaken by Technopolis Group and RAND Europe between March-June 2018 on behalf of the MRC and DFID."	"Building on a study we undertook for the UK Collaborative on Development Sciences (UKCDS) (Hinrichs et al. 2015), we responded to a request from the director of research and development at the UK’s National Institute of Health Research (NIHR) to explore impacts arising from its support of medical research, as evidenced via REF2014."	"In January 2014, an independent external evaluation was mandated to provide EDCTP (the General Assembly (GA) and the Executive Secretariat), the Strategic Advisory Committee (SAC) and its stakeholders with the necessary information on the performance and impact of its first programme."	"We have explored different ways of judging and assessing the process and research impact through qualitative and quantitative means. We have also elicited the views from malaria researchers on how to value the different outcomes from research. In this chapter we take a slightly different direction and look at the process of performance measurement as a way of assessing the outputs and efficiency…	"The director of NCER approached the National Academies of Sciences, Engineering, and Medicine Board on Environmental Studies and Toxicology about conducting an independent assessment of the STAR program. To conduct the study, the Academies convened the Committee on the Review EPA's Research Grants Program, which prepared the present report."	"In this article, we report on the impacts of local childhood obesity prevention research on childhood obesity prevention policy in New South Wales (NSW), Australia between 2000 and 2015."	"The evaluation of the Contribution to Brain Canada Foundation’s Canada Brain Research Fund (CBRF) was undertaken in fulfillment of the requirements of the Financial Administration Act."	The European Research Council Executive Agency commissioned the Observatoire des sciences et des technologies and RAND Europe to perform bibliometrics, patent analysis, alternative metrics, and peer-review evaluation of highly ranked publications from scientometric assessment as part of the study "Comparative scientometric assessment of the results of ERC funded projects".	"To our knowledge, the current paper reports the first evaluation of the implementation of shared metric-based performance management in a decentralized national network of health care research organizations."	This evaluation is related to a previously conducted full evaluation study of CTSA hubs' implementation of the Common Metrics Initiative. This study looks at the hubs' perspectives on the value of implementing the metrics.	This evaluation examined the potential of the EU biomedical infrastructures to aid in the fight against COVID-19.	"In this commentary, we provide an external evaluate-tor’s perspective on how well the Food, Environment, and Health (FEH) program has contributed to building the field of food systems research. We discuss the IDRC’s role in building the field of food systems research, based on a secondary analysis of findings from the recent FEH program evaluation [13]. For the secondary analysis, we used an exi…	"Using four simplified Complexity Theory con-structs, this paper reflects on the findings from a recent program evaluation of the International Development Research Centre’s (IDRC) Food Environment and Health (FEH) program, conducted by the University of Toronto."	"The PHAC-IS operated for approximately 11 years using an analytical and structured reflection process that was integrated into its delivery to foster a culture of innovation and learning (Cook & Bradley Dexter,2021). The findings in this article are drawn from this process and include highlights related to the four components of the program."
	Goals for Assessment	Identify best practices and lessons learned from program sites to understand which program sites were most successful and what were the factors (of NIH program design) that led to their success.	To describe the portfolio of research funded, analyze impact using the CAHS framework, and reflect on applicability of CAHS framework to the Brazil Ministry of Health.	To perform an impact assessment study using the CAHS framework.	To identify the short and interim impacts of the APHIR program.	To map the portfolio of NIHR public health research, identify examples and pathways of project impacts through interviews, and understand how "public health researchers perceive the generation of non-academic impact of their work".	"This study aims to assess the impact of a cancer research funding programme, expanding beyond traditional research metrics."	"The overall aim was to identify the impacts and likely impacts on health care, patient outcomes and value for money, of Cochrane Reviews published by 20 NIHR-funded CRGs between the years 2007 and 2011."	To identify the impacts of USAID's implementation science investment.	To "pilot a modified impact assessment process" and identify real world policy or practice	"Our aim was to evaluate applicability, identify strengths and weaknesses, and make recommendations to support further use."	To perform an impact assessment using the Payback Framework.	"This study aimed to assess the impact of funded priori-tied research to improve future HRPS and research fund allocation."	"This study aimed to estimate the economic returns from UK publicly and charitably funded cancer research on improved health outcomes in the UK specifically."	To estimate the internal rate of return from UK-funded musculoskeletal disease.	To identify the impact of the NIHR HTA programme from 2003-2013.	"Our study aims to map the contribution of these research projects to action and examine which features of research and translation processes were associated with the use of the results. To our knowledge, this is the first study to try to systematically analyze the relation between features of research processes and the eventual use of research across the spectrum of health research processes in …	"The purpose of this study is not only to understand the outcomes of the Georgia CTSA’s pilot projects but also to identify a model and metrics for evaluation that might be considered best practices for broader dissemination and use to the other CTSAs [3]"	To assess the 5th round of Prevention Research Support Program funding.	"This paper examines the steps taken to develop the FWB research impact case study in order to highlight the key challenges involved in applying the ARC pilot assessment criteria. The aim is to use the experience to make a methodological contribution to the emerging research impact assessment agenda"	To determine the health impact of the two health research funders using a CAHS-inspired framework.	This report is the third in a series of reports from AMRC to highlight the research impacts of AMRC charities. This is the largest report in the series, that reports on data from 1999-2021, and includes information on public funders of health and medical research in the UK.	"Through applying a mixed-methods approach, the evaluation examined the EU portfolio of PRND research, outcomes and impacts associated with EU-funded R&D across different stages of the health innovation pathway and the system-level factors affecting the translation of R&D efforts into universal health coverage (UHC).The evaluation makes niner recommendations addressed to the European Commission, …	To provide an overview of research outputs and impacts achieved by the MRC 2017 research portfolio. This report includes data on the Research Councils UK common indicators, which were adopted in 2016.	"Our analysis of the palliative and end of life care research landscape has described where resources are being invested and where uncertainties remain. This has allowed us to identify the questions that need answering and allocate our funding to close evidence gaps."	"This report presents an analysis of the key outputs, outcomes and impacts that have arisen to date from HRB research grants awarded in the ten-year period from 2000 to 2009."	"The evaluation focused on: • the efficiency of the GGG-programme: the relation between inputs and effects: are the processes and the organization of the GGG-programme designed to achieve the stated goals? • the effectiveness of the programme: the extent to which the programme has succeeded in achieving its stated objectives. A clear distinction is made between the (immediate) outputs, results (r…	"This evaluation consists of two complementary parts. The first part is a summative evaluation of GLOBVAC1 (2006–2011), providing cumulative data from implemented projects, and a limited number of case studies to illustrate its impact. This summative evaluation supports the second part, a mid-term evaluation of GLOBVAC2 (2012–2015) for the purposes of identifying the programme’s strengths and wea…	"The objectives of this study were to: A. Evaluate the representativeness of PIs’ academic institution for (1) Public or Private and (2) Geographic Location. B. Compare the scope of CPF grants funding PIs at academic institutions by ‘Initial Years’ (2002-2008) and ‘Recent Years’ (2009-2014) for (3) Funding Level, (4) Three Part Aim, and (5) CPF Coordinated Use of Medications. C. Compare the impac…	"This article describes the results of that work, which consisted of analysis of the potential economic benefits of a sample of HTA funded studies and comparison to programme costs, supplemented by a set of short case studies exploring the impacts of the HTA Programme on policy and practice."	"The 2019/20 Annual Impact Report highlights the ways in which Alberta Innovates is making a difference for Albertans through our strategic investments in health research."	"The aim of this study was to review the performance and added value of the Concordat that emerged between 2013 and 2018, covering the following aspects: • The portfolio and quality of activities supported and their outcomes • The relevance of the activities supported to the needs of developing countries • The added value of the Concordat agreement to the MRC and DFID including the relevance, eff…	"Our aims in conducting an analysis of the REF case studies were threefold: • identify if and how NIHR support was referred to in the case studies • describe the features of those case studies referencing NIHR support • provide a “curated” database of these case studies to aid future narrative development and advocacy"	"The evaluation has both a summative and formative character and has four specific objectives: 1. To determine whether the different funding schemes have met their objectives; 2. To assess the output and outcome of the programme by highlighting specific case studies documenting any outstanding success or notable failures; 3. To assess the effectiveness, efficiency, relevance and potential sustain…	"The aim of this chapter is to explore the extent to which DEA could be used to monitor and measure the performance of a set of malaria research programmes funded by the UK Medical Research Council."	"It [the Committee] used the three components from the statement of task to guide its approach: assess the STAR program's scientific merit, assess the program's public benefits, and assess the program's contribution to the nation's important environmental research needs."	"To gain a comprehensive understanding of research impact, we approached our assessment from two directions: 1) tracing forward from a sample of childhood obesity prevention research projects to examine their impact (research impact assessment) and 2) tracing backwards from three existing childhood obesity prevention policy initiatives to examine how research was used in decision-making (policy c…	"The purpose of the evaluation was to assess the relevance and performance of the contribution to the Brain Canada Foundation’s CBRF for the period ranging from March 2012 to March 2016. In addition, the evaluation reviewed the funding model currently in place."	The purpose of these evaluations are to assess the impact of ERC funded projects by bibliometrics, patents, altmetrics, and publications.	"This report summarizes hubs' progress, and factors affecting that progress" in the 19-month period following implementation of three Common Metrics and the Results-Based Accountability performance improvement framework at CTSA hubs.	"This article summarizes the results of a systematic evaluation regarding CTSA hubs' perspectives on the value of the Common Metrics Initiative in the initial 19 months, including recommendations."	"The role of RIs in the fight against the pandemic was assessed based on RI information resources, the European Commission portal, and the COVID-19 data portal [6]"		"For the present analysis, we conducted a secondary thematic content analysis of the original FEH program evaluation report to draw out findings related to the strategic priorities, which indicate the presence of complexity within the FEH program."	"To capture these highlights, an analysis of project and program sources was completed, including independent consultant reports at the project and program level, project knowledge products, PHAC-IS reports, and PHAC corporate evaluations."
	Was the assessment used to make any program changes?	Did not specify	The assessment provided recommendations to the Brazilian government about how to strengthen the research funding system.	Did not specify	After this evaluation, the authors are working to develop an ongoing project monitoring system.	Did not specify	Did not specify	Did not specify	Did not specify	Did not specify	Did not specify	Did not specify	"The assessment of research impact provided evidence to inform future priority setting, and the com-bination of priority setting approach with stakeholder engagement likely contributed to research impact."	Did not specify	Did not specify	Did not specify	Did not specify	Did not specify	Did not specify	Did not specify	"We have adopted a plan to build this survey into every study closure report and will be conducting follow-up surveys at 6 months and 1 year to better track the impact of each study."	Did not specify	The report provided a few recommendations that dealt with evaluation and monitoring: "Recommendation 2.1: Develop a dedicated online portal and/or PRND observatory function which monitors and tracks all EU-funded PRND R&D and has links to open source publications on findings." "Recommendation 3.1: The EC should consider a suite of indicators along the entire health innovation pathway which will d…	Did not specify	Did not specify	Did not specify	Did not specify	The authors provided five broad recommendations to strengthen the overall program.	"Based on findings of this program evaluation analysis, the CPF Board of Directors is exploring a number of quality improvement initiatives designed to enhance collaborations with the academic community nationwide."	The authors provided seven broad recommendations to strengthen the HTA program and improve implementation.	Did not specify	Recommendation #7: "More guidance should be provided on how to complete the pathways to impact statement in proposals. This could also help researchers to consider more thoroughly how they intend to achieve impact through their research."	Did not specify	"There is room for EDCTP to better demonstrate its achievements through a more systematic and integrated monitoring and evaluation system that is based on the following elements: − Creation of a dedicated unit or responsible person that deals with monitoring and evaluation on a regular basis, not incidentally. − The monitoring and evaluation process should focus more on the follow up of the proje…	Did not specify	"EPA should consider reporting the stories of STAR's benefits more prominently on its Web site and blogs. It should also consider requiring grantees to report the potential influence and public benefits of their awards as part of the grantee final report and even 5-10 years after their research has been completed. However, tracking the benefits remains challenging for many organizations that supp…	Did not specify	Yes, the evaluation recommended that the funding model be changed to better accommodate administrative hurdles.	Did not specify	Did not specify	Did not specify	Did not specify	Did not specify	Did not specify	"A gap in capacity for evaluation was identified during phase 1 and the majority of projects partnered with a university or researcher to provide the rigor to evaluate their intervention and collect sufficient data for PHIR. In addition, PHAC-IS supported the development of several evaluation resources and engaged an evaluation expert to support projects with return on investment analysis, the ev…
	Were end users included in this assessment?	Yes, but their participation was not well specified	No	No	Yes	No	No	No	No	Yes	No	No	Yes	No	No	Yes	Yes	No	Did not specify	No	No	No	Yes	No	No	No	Yes	Yes	No	No	No	Yes	No	Yes	No	No	Yes	Yes	Yes	Yes	Yes	not possible to code	Yes	not possible to code	No
